# Supplementary material for: Hepatitis B virus serum RNA transcript isoform composition and proportion in chronic hepatitis B patients by nanopore long-read sequencing
Source: Front Microbiol. 2023 Aug 14;14:1233178. doi: 10.3389/fmicb.2023.1233178 (PMC10461054; doi:10.3389/fmicb.2023.1233178)
Supplement: Supplementary file 1 [file Data_Sheet_1.zip]

Archive with 6 entries (6 files):
- Figure S1.tif
- Figure S2.tif
- Figure S3.tif
- Supplementary Data S1.fasta.fasta
- Supplementary Figures Legend.docx
- Supplementary Table S1.docx
